# Supplementary material for: Co-cultures of Glioma Stem Cells and Primary Neurons, Astrocytes, Microglia, and Endothelial Cells for Investigation of Intercellular Communication in the Brain
Source: Front Neurosci. 2019 Apr 18;13:361. doi: 10.3389/fnins.2019.00361 (PMC6482299; doi:10.3389/fnins.2019.00361)
Supplement: TABLE S1 — Tested medium compositions and their effects on cell growth and morphology. Optimal medium compositions for co-cultures are highlighted in red. N = at least two independent experiments/condition. [file Table_1.XLSX]

## Sheet: Sheet1
Medium composition						Cell morphology
Basal medium	FBS	B27	N2	Growth Factors	Final Gln	GSC	Neuron (50uL old medium left)	Astrocyte	Microglia	Endothelial cell
Neurobasal	-	0.02	0.005	EGF & FGF	3mM	Standard	degeneration	Shrink and stereo	Proliferative	Massive death
Neurobasal	-	0.02	-	-	0.5mM	some cell death observed	Standard
DMEM-F12	0.1	-	-	-	2.5mM	form a monolayer		Standard	Standard
Endothelial Basal Medium	0.05	-	-	GF supplements	2mM	form a monolayer				Standard
Neurobasal	-	-	-	-	0mM	form a monolayer	regular phenotype
Neurobasal	-	0.02	-	-	0mM		regular phenotype
Neurobasal	-	0.02	0.005	-	0mM		regular phenotype
Neurobasal	-	0.02	-	EGF & FGF	0mM		thicker processes
Neurobasal	-	0.02	0.005	EGF & FGF	0mM	regular phenotype	thicker processes
Neurobasal	-	0.02	0.005	-	0.5mM	regular phenotype	regular phenotype
Neurobasal	-	0.02	-	EGF & FGF	0.5mM	regular phenotype	thicker processes
Neurobasal	-	0.02	0.005	EGF & FGF	0.5mM	regular phenotype	thicker processes
DMEM-F12	-	-	-	-	2.5mM	form a monolayer
DMEM-F12	-	0.02	-	-	2.5mM	regular phenotype		regular phenotype	regular phenotype
DMEM-F12	-	-	0.005	-	2.5mM	partial monolayer
DMEM-F12	-	-	-	EGF & FGF	2.5mM	form a monolayer
DMEM-F12	-	0.02	0.005	-	2.5mM	regular phenotype		regular phenotype	regular phenotype
DMEM-F12	-	0.02	0.005	EGF & FGF	2.5mM	regular phenotype		repulsion on the edge of the well
DMEM-F12	0.1	0.02	-	-	2.5mM	form a monolayer		regular phenotype	regular phenotype
DMEM-F12	0.1	0.02	0.005	-	2.5mM	form a monolayer		regular phenotype	regular phenotype
DMEM-F12	0.1	0.02	0.005	EGF & FGF	2.5mM	form a monolayer		cluster like U87
DMEM-F12 w/o Gln HEPES	-	0.02	-	-	0mM	partial monolayer+some dead
DMEM-F12 w/o Gln HEPES	-	0.02	0.005	-	0mM	partial monolayer+some dead
Endothelial Basal Medium	-	-	-	-	0mM					Massive death
Endothelial Basal Medium	-	0.02	-	-	0mM					Massive death
Endothelial Basal Medium	-	0.02	0.005	-	0mM					Massive death
Endothelial Basal Medium	-	-	-	GF supplements	2mM	form a monolayer				regular phenotype
Endothelial Basal Medium	-	0.02	-	GF supplements	2mM	regular phenotype				regular phenotype
Endothelial Basal Medium	-	0.02	0.005	GF supplements	2mM	regular phenotype				regular phenotype
